# Supplementary material for: Kininogen-1 as a protein biomarker for schizophrenia through mass spectrometry and genetic association analyses
Source: PeerJ. 2019 Jul 18;7:e7327. doi: 10.7717/peerj.7327 (PMC6642793; doi:10.7717/peerj.7327)
Supplement: Supplemental Information 1 — Group:1 = control, 2 = case. Age: 1 = male, 2 = female. [file peerj-07-7327-s001.xlsx]

## Sheet: Sheet1
group	SNP1	SNP2	SNP3	AGE	GENDER
1	T/T	T/T	G/G	29	2
1	T/T	T/T	G/G	25	2
1	T/T	T/T	G/G	29	2
1	T/T	T/T	G/G	23	2
1	T/T	T/T	G/G	23	2
1	T/T	T/T	G/G	23	2
1	T/T	T/T	G/G	29	2
1	T/T	T/T	G/G	33	2
1	T/T	T/T	G/G	43	2
1	T/T	T/T	G/G	42	2
1	T/T	T/T	G/G	27	2
1	T/T	T/T	G/G	35	2
1	T/T	T/T	G/G	29	2
1	T/T	T/T	G/G	43	2
1	T/T	T/T	G/G	32	2
1	T/T	T/T	G/G	38	2
1	T/T	T/T	G/G	27	2
1	T/T	T/T	G/G	53	2
1	T/T	T/T	G/G	58	2
1	T/T	T/T	G/G	75	2
1	T/T	T/T	G/G	32	2
1	T/T	T/T	G/G	24	1
1	T/T	T/T	G/G	26	1
1	T/T	T/T	G/G	29	1
1	T/T	T/T	G/G	22	1
1	T/T	T/T	G/G	31	1
1	T/T	T/T	G/G	54	1
1	T/T	T/T	G/G	22	1
1	T/T	T/T	G/G	19	1
1	T/T	T/T	G/G	27	1
1	T/T	T/T	G/G	30	1
1	T/T	T/T	G/G	26	1
1	T/T	T/T	G/G	52	1
1	T/T	T/T	G/G	54	1
1	T/T	T/T	G/G	50	1
1	T/T	T/T	G/G	42	1
1	T/T	T/T	G/G	53	1
1	T/T	T/T	G/G	48	1
1	T/T	T/T	G/G	38	1
1	T/T	T/T	G/G	47	1
1	T/T	T/T	G/G	48	1
1	T/T	T/T	G/G	49	1
1	T/T	T/T	G/G	51	1
1	T/T	T/T	G/G	51	1
2	T/T	T/T	G/G	34	2
2	T/T	T/T	G/G	40	2
2	T/T	T/T	G/G	41	2
2	T/T	T/T	G/G	31	2
2	T/T	T/T	G/G	21	2
2	T/T	T/T	G/G	23	2
2	T/T	T/T	G/G	55	2
2	T/T	T/T	G/G	24	2
2	T/T	T/T	G/G	27	2
2	T/T	T/T	G/G	42	2
2	T/T	T/T	G/G	40	2
2	T/T	T/T	G/G	65	2
2	T/T	T/T	G/G	40	2
2	T/T	T/T	G/G	30	2
2	T/T	T/T	G/G	34	2
2	T/T	T/T	G/G	37	2
2	T/T	T/T	G/G	19	2
2	T/T	T/T	G/G	50	2
2	T/T	T/T	G/G	27	2
2	T/T	T/T	A/A	40	1
2	T/T	T/T	G/G	55	1
2	T/T	T/T	G/G	33	1
2	T/T	T/T	G/G	27	1
2	T/T	T/T	G/G	37	1
2	T/T	T/T	G/G	41	1
2	T/T	T/T	G/G	18	1
2	T/T	T/T	G/G	54	1
2	T/T	T/T	G/G	19	1
2	T/T	T/T	G/G	22	1
2	T/T	T/T	G/G	19	1
2	T/T	T/T	G/G	23	1
2	T/T	T/T	G/G	21	1
2	T/T	T/T	G/G	32	1
2	T/T	T/T	G/G	43	1
2	T/T	T/T	G/G	35	1
2	T/T	T/T	G/G	39	1
2	T/T	T/T	G/G	43	1
2	T/T	T/T	G/G	36	1
2	T/T	T/T	G/G	27	1
2	T/T	T/T	G/G	35	1
2	T/T	T/T	G/G	48	1
2	T/T	T/T	G/G	43	1
2	T/T	T/T	G/G	38	1
2	T/T	T/T	G/G	23	1
2	T/T	T/T	G/G	36	1
2	T/T	T/T	G/G	54	1
2	T/T	T/T	G/G	22	1
2	T/T	T/T	G/G	52	1
2	T/C	T/T	A/A	48	1
1	T/C	C/T	G/A	35	1
1	T/T	C/T	G/A	27	2
1	T/T	C/T	G/A	29	2
1	T/T	C/T	G/A	29	2
1	T/T	C/T	G/A	32	2
1	T/T	C/T	G/A	31	2
1	T/T	C/T	G/A	26	2
1	T/T	C/T	G/A	44	2
1	T/T	C/T	G/A	26	2
1	T/T	C/T	G/A	30	2
1	T/T	C/T	G/A	26	2
1	T/T	C/T	G/A	24	2
1	T/T	C/T	G/A	33	2
1	T/T	C/T	G/A	39	2
1	T/T	C/T	G/A	22	2
1	T/T	C/T	G/A	19	2
1	T/T	C/T	G/A	20	2
1	T/T	C/T	G/A	33	2
1	T/T	C/T	G/A	26	2
1	T/T	C/T	G/A	38	2
1	T/T	C/T	G/A	33	2
1	T/T	C/T	G/A	20	2
1	T/T	C/T	G/A	19	2
1	T/T	C/T	G/A	26	2
1	T/T	C/T	G/A	43	2
1	T/T	C/T	G/A	19	2
1	T/T	C/T	G/A	28	2
1	T/T	C/T	G/A	29	2
1	T/T	C/T	G/A	21	2
1	T/T	C/T	G/A	35	2
1	T/T	C/T	G/A	38	2
1	T/T	C/T	G/A	30	2
1	T/T	C/T	G/A	41	2
1	T/T	C/T	G/A	50	2
1	T/T	C/T	G/A	39	2
1	T/T	C/T	G/A	32	2
1	T/T	C/T	G/A	30	2
1	T/T	C/T	G/A	33	2
1	T/T	C/T	G/A	36	2
1	T/T	C/T	G/A	31	2
1	T/T	C/T	G/A	20	2
1	T/T	C/T	G/A	39	2
1	T/T	C/T	G/A	43	2
1	T/T	C/T	G/A	37	2
1	T/T	C/T	G/A	33	2
1	T/T	C/T	G/A	35	2
1	T/T	C/T	G/A	29	2
1	T/T	C/T	G/A	21	2
1	T/T	C/T	G/A	28	2
1	T/T	C/T	G/A	32	2
1	T/T	C/T	G/A	40	2
1	T/T	C/T	G/A	20	2
1	T/T	C/T	G/A	31	2
1	T/T	C/T	G/A	39	2
1	T/T	C/T	G/A	37	2
1	T/T	C/T	G/A	37	2
1	T/T	C/T	G/A	38	2
1	T/T	C/T	G/A	27	2
1	T/T	C/T	G/A	43	2
1	T/T	C/T	G/A	37	2
1	T/T	C/T	G/A	36	2
1	T/T	C/T	G/A	44	2
1	T/T	C/T	G/A	37	2
1	T/T	C/T	G/A	41	2
1	T/T	C/T	G/A	34	2
1	T/T	C/T	G/A	32	2
1	T/T	C/T	G/A	39	2
1	T/T	C/T	G/A	22	2
1	T/T	C/T	G/A	43	2
1	T/T	C/T	G/A	42	2
1	T/T	C/T	G/A	41	2
1	T/T	C/T	G/A	19	2
1	T/T	C/T	G/A	24	2
1	T/T	C/T	G/A	26	2
1	T/T	C/T	G/A	29	2
1	T/T	C/T	G/A	23	2
1	T/T	C/T	G/A	20	2
1	T/T	C/T	G/A	23	2
1	T/T	C/T	G/A	38	2
1	T/T	C/T	G/A	32	2
1	T/T	C/T	G/A	31	2
1	T/T	C/T	G/A	34	2
1	T/T	C/T	G/A	39	2
1	T/T	C/T	G/A	20	2
1	T/T	C/T	G/A	28	2
1	T/T	C/T	G/A	38	2
1	T/T	C/T	G/A	37	2
1	T/T	C/T	G/A	37	2
1	T/T	C/T	G/A	43	2
1	T/T	C/T	G/A	20	2
1	T/T	C/T	G/A	28	2
1	T/T	C/T	G/A	31	2
1	T/T	C/T	G/A	26	2
1	T/T	C/T	G/A	20	2
1	T/T	C/T	G/A	24	2
1	T/T	C/T	G/A	25	2
1	T/T	C/T	G/A	19	2
1	T/T	C/T	G/A	40	2
1	T/T	C/T	G/A	19	2
1	T/T	C/T	G/A	27	2
1	T/T	C/T	G/A	26	2
1	T/T	C/T	G/A	22	2
1	T/T	C/T	G/A	28	2
1	T/T	C/T	G/A	21	2
1	T/T	C/T	G/A	32	2
1	T/T	C/T	G/A	34	2
1	T/T	C/T	G/A	27	2
1	T/T	C/T	G/A	42	2
1	T/T	C/T	G/A	37	2
1	T/T	C/T	G/A	43	2
1	T/T	C/T	G/A	31	2
1	T/T	C/T	G/A	23	2
1	T/T	C/T	G/A	32	2
1	T/T	C/T	G/A	29	2
1	T/T	C/T	G/A	22	2
1	T/T	C/T	G/A	42	2
1	T/T	C/T	G/A	23	2
1	T/T	C/T	G/A	25	2
1	T/T	C/T	G/A	30	2
1	T/T	C/T	G/A	40	2
1	T/T	C/T	G/A	46	2
1	T/T	C/T	G/A	38	2
1	T/T	C/T	G/A	28	2
1	T/T	C/T	G/A	26	2
1	T/T	C/T	G/A	26	2
1	T/T	C/T	G/A	29	2
1	T/T	C/T	G/A	44	2
1	T/T	C/T	G/A	33	2
1	T/T	C/T	G/A	30	2
1	T/T	C/T	G/A	39	2
1	T/T	C/T	G/A	32	2
1	T/T	C/T	G/A	36	2
1	T/T	C/T	G/A	36	2
1	T/T	C/T	G/A	45	2
1	T/T	C/T	G/A	44	2
1	T/T	C/T	G/A	45	2
1	T/T	C/T	G/A	34	2
1	T/T	C/T	G/A	46	2
1	T/T	C/T	G/A	41	2
1	T/T	C/T	G/A	40	2
1	T/T	C/T	G/A	37	2
1	T/T	C/T	G/A	42	2
1	T/T	C/T	G/A	43	2
1	T/T	C/T	G/A	71	2
1	T/T	C/T	G/A	26	2
1	T/T	C/T	G/A	31	2
1	T/T	C/T	G/A	40	2
1	T/T	C/T	G/A	32	2
1	T/T	C/T	G/A	39	2
1	T/T	C/T	G/A	35	2
1	T/T	C/T	G/A	41	2
1	T/T	C/T	G/A	44	2
1	T/T	C/T	G/A	42	2
1	T/T	C/T	G/A	39	2
1	T/T	C/T	G/A	41	2
1	T/T	C/T	G/A	38	2
1	T/T	C/T	G/A	42	2
1	T/T	C/T	G/A	52	2
1	T/T	C/T	G/A	47	2
1	T/T	C/T	G/A	69	2
1	T/T	C/T	G/A	48	2
1	T/T	C/T	G/A	31	2
1	T/T	C/T	G/A	51	2
1	T/T	C/T	G/A	48	2
1	T/T	C/T	G/A	36	2
1	T/T	C/T	G/A	47	2
1	T/T	C/T	G/A	47	2
1	T/T	C/T	G/A	47	2
1	T/T	C/T	G/A	47	2
1	T/T	C/T	G/A	29	2
1	T/T	C/T	G/A	35	2
1	T/T	C/T	G/A	30	2
1	T/T	C/T	G/A	25	2
1	T/T	C/T	G/A	41	2
1	T/T	C/T	G/A	28	2
1	T/T	C/T	G/A	39	2
1	T/T	C/T	G/A	40	1
1	T/T	C/T	G/A	30	1
1	T/T	C/T	G/A	28	1
1	T/T	C/T	G/A	22	1
1	T/T	C/T	G/A	27	1
1	T/T	C/T	G/A	31	1
1	T/T	C/T	G/A	31	1
1	T/T	C/T	G/A	25	1
1	T/T	C/T	G/A	33	1
1	T/T	C/T	G/A	25	1
1	T/T	C/T	G/A	43	1
1	T/T	C/T	G/A	55	1
1	T/T	C/T	G/A	29	1
1	T/T	C/T	G/A	51	1
1	T/T	C/T	G/A	33	1
1	T/T	C/T	G/A	27	1
1	T/T	C/T	G/A	22	1
1	T/T	C/T	G/A	19	1
1	T/T	C/T	G/A	55	1
1	T/T	C/T	G/A	26	1
1	T/T	C/T	G/A	20	1
1	T/T	C/T	G/A	30	1
1	T/T	C/T	G/A	21	1
1	T/T	C/T	G/A	19	1
1	T/T	C/T	G/A	55	1
1	T/T	C/T	G/A	43	1
1	T/T	C/T	G/A	35	1
1	T/T	C/T	G/A	34	1
1	T/T	C/T	G/A	20	1
1	T/T	C/T	G/A	22	1
1	T/T	C/T	G/A	25	1
1	T/T	C/T	G/A	54	1
1	T/T	C/T	G/A	32	1
1	T/T	C/T	G/A	33	1
1	T/T	C/T	G/A	20	1
1	T/T	C/T	G/A	21	1
1	T/T	C/T	G/A	21	1
1	T/T	C/T	G/A	22	1
1	T/T	C/T	G/A	36	1
1	T/T	C/T	G/A	21	1
1	T/T	C/T	G/A	20	1
1	T/T	C/T	G/A	20	1
1	T/T	C/T	G/A	40	1
1	T/T	C/T	G/A	26	1
1	T/T	C/T	G/A	44	1
1	T/T	C/T	G/A	21	1
1	T/T	C/T	G/A	43	1
1	T/T	C/T	G/A	27	1
1	T/T	C/T	G/A	30	1
1	T/T	C/T	G/A	27	1
1	T/T	C/T	G/A	42	1
1	T/T	C/T	G/A	44	1
1	T/T	C/T	G/A	31	1
1	T/T	C/T	G/A	32	1
1	T/T	C/T	G/A	36	1
1	T/T	C/T	G/A	33	1
1	T/T	C/T	G/A	36	1
1	T/T	C/T	G/A	44	1
1	T/T	C/T	G/A	55	1
1	T/T	C/T	G/A	55	1
1	T/T	C/T	G/A	22	1
1	T/T	C/T	G/A	22	1
1	T/T	C/T	G/A	23	1
1	T/T	C/T	G/A	28	1
1	T/T	C/T	G/A	53	1
1	T/T	C/T	G/A	28	1
1	T/T	C/T	G/A	23	1
1	T/T	C/T	G/A	40	1
1	T/T	C/T	G/A	18	1
1	T/T	C/T	G/A	24	1
1	T/T	C/T	G/A	43	1
1	T/T	C/T	G/A	26	1
1	T/T	C/T	G/A	47	1
1	T/T	C/T	G/A	36	1
1	T/T	C/T	G/A	54	1
1	T/T	C/T	G/A	44	1
1	T/T	C/T	G/A	45	1
1	T/T	C/T	G/A	35	1
1	T/T	C/T	G/A	25	1
1	T/T	C/T	G/A	19	1
1	T/T	C/T	G/A	36	1
1	T/T	C/T	G/A	29	1
1	T/T	C/T	G/A	35	1
1	T/T	C/T	G/A	48	1
1	T/T	C/T	G/A	41	1
1	T/T	C/T	G/A	51	1
1	T/T	C/T	G/A	43	1
1	T/T	C/T	G/A	53	1
1	T/T	C/T	G/A	36	1
1	T/T	C/T	G/A	39	1
1	T/T	C/T	G/A	52	1
1	T/T	C/T	G/A	28	1
1	T/T	C/T	G/A	48	1
1	T/T	C/T	G/A	54	1
1	T/T	C/T	G/A	36	1
1	T/T	C/T	G/A	29	1
1	T/T	C/T	G/A	26	1
1	T/T	C/T	G/A	27	1
1	T/T	C/T	G/A	21	1
1	T/T	C/T	G/A	40	1
1	T/T	C/T	G/A	54	1
1	T/T	C/T	G/A	35	1
1	T/T	C/T	G/A	32	1
1	T/T	C/T	G/A	24	1
1	T/T	C/T	G/A	54	1
1	T/T	C/T	G/A	53	1
1	T/T	C/T	G/A	26	1
1	T/T	C/T	G/A	41	1
1	T/T	C/T	G/A	43	1
1	T/T	C/T	G/A	53	1
1	T/T	C/T	G/A	55	1
1	T/T	C/T	G/A	52	1
1	T/T	C/T	G/A	19	1
1	T/T	C/T	G/A	19	1
1	T/T	C/T	G/A	55	1
1	T/T	C/T	G/A	47	1
1	T/T	C/T	G/A	45	1
1	T/T	C/T	G/A	45	1
1	T/T	C/T	G/A	45	1
1	T/T	C/T	G/A	45	1
1	T/T	C/T	G/A	46	1
1	T/T	C/T	G/A	46	1
1	T/T	C/T	G/A	46	1
1	T/T	C/T	G/A	46	1
1	T/T	C/T	G/A	47	1
1	T/T	C/T	G/A	47	1
1	T/T	C/T	G/A	47	1
1	T/T	C/T	G/A	47	1
1	T/T	C/T	G/A	47	1
1	T/T	C/T	G/A	47	1
1	T/T	C/T	G/A	47	1
1	T/T	C/T	G/A	48	1
1	T/T	C/T	G/A	48	1
1	T/T	C/T	G/A	48	1
1	T/T	C/T	G/A	48	1
1	T/T	C/T	G/A	48	1
1	T/T	C/T	G/A	48	1
1	T/T	C/T	G/A	48	1
1	T/T	C/T	G/A	48	1
1	T/T	C/T	G/A	48	1
1	T/T	C/T	G/A	48	1
1	T/T	C/T	G/A	49	1
1	T/T	C/T	G/A	49	1
1	T/T	C/T	G/A	49	1
1	T/T	C/T	G/A	49	1
1	T/T	C/T	G/A	49	1
1	T/T	C/T	G/A	50	1
1	T/T	C/T	G/A	50	1
1	T/T	C/T	G/A	50	1
1	T/T	C/T	G/A	50	1
1	T/T	C/T	G/A	50	1
2	T/T	C/T		51	2
2	T/T	C/T		24	2
2	T/T	C/T		52	2
2	T/T	C/T		23	2
2	T/T	C/T		57	2
2	T/T	C/T		41	2
2	T/T	C/T		29	2
2	T/T	C/T		56	2
2	T/T	C/T	A/A	23	2
2	T/T	C/T	G/A	32	2
2	T/T	C/T	G/A	26	2
2	T/T	C/T	G/A	34	2
2	T/T	C/T	G/A	34	2
2	T/T	C/T	G/A	52	2
2	T/T	C/T	G/A	29	2
2	T/T	C/T	G/A	38	2
2	T/T	C/T	G/A	26	2
2	T/T	C/T	G/A	38	2
2	T/T	C/T	G/A	19	2
2	T/T	C/T	G/A	23	2
2	T/T	C/T	G/A	31	2
2	T/T	C/T	G/A	19	2
2	T/T	C/T	G/A	38	2
2	T/T	C/T	G/A	38	2
2	T/T	C/T	G/A	18	2
2	T/T	C/T	G/A	33	2
2	T/T	C/T	G/A	37	2
2	T/T	C/T	G/A	22	2
2	T/T	C/T	G/A	28	2
2	T/T	C/T	G/A	30	2
2	T/T	C/T	G/A	42	2
2	T/T	C/T	G/A	38	2
2	T/T	C/T	G/A	25	2
2	T/T	C/T	G/A	33	2
2	T/T	C/T	G/A	22	2
2	T/T	C/T	G/A	24	2
2	T/T	C/T	G/A	18	2
2	T/T	C/T	G/A	28	2
2	T/T	C/T	G/A	14	2
2	T/T	C/T	G/A	53	2
2	T/T	C/T	G/A	55	2
2	T/T	C/T	G/A	26	2
2	T/T	C/T	G/A	23	2
2	T/T	C/T	G/A	39	2
2	T/T	C/T	G/A	27	2
2	T/T	C/T	G/A	21	2
2	T/T	C/T	G/A	17	2
2	T/T	C/T	G/A	34	2
2	T/T	C/T	G/A	42	2
2	T/T	C/T	G/A	43	2
2	T/T	C/T	G/A	44	2
2	T/T	C/T	G/A	33	2
2	T/T	C/T	G/A	33	2
2	T/T	C/T	G/A	16	2
2	T/T	C/T	G/A	33	2
2	T/T	C/T	G/A	18	2
2	T/T	C/T	G/A	44	2
2	T/T	C/T	G/A	21	2
2	T/T	C/T	G/A	24	2
2	T/T	C/T	G/A	37	2
2	T/T	C/T	G/A	19	2
2	T/T	C/T	G/A	18	2
2	T/T	C/T	G/A	22	2
2	T/T	C/T	G/A	28	2
2	T/T	C/T	G/A	31	2
2	T/T	C/T	G/A	32	2
2	T/T	C/T	G/A	36	2
2	T/T	C/T	G/A	28	2
2	T/T	C/T	G/A	39	2
2	T/T	C/T	G/A	39	2
2	T/T	C/T	G/A	34	2
2	T/T	C/T	G/A	38	2
2	T/T	C/T	G/A	30	2
2	T/T	C/T	G/A	24	2
2	T/T	C/T	G/A	37	2
2	T/T	C/T	G/A	36	2
2	T/T	C/T	G/A	49	2
2	T/T	C/T	G/A	20	2
2	T/T	C/T	G/A	37	2
2	T/T	C/T	G/A	29	2
2	T/T	C/T	G/A	38	2
2	T/T	C/T	G/A	59	2
2	T/T	C/T	G/A	43	2
2	T/T	C/T	G/A	30	2
2	T/T	C/T	G/A	22	2
2	T/T	C/T	G/A	37	2
2	T/T	C/T	G/A	17	2
2	T/T	C/T	G/A	28	2
2	T/T	C/T	G/A	22	2
2	T/T	C/T	G/A	42	2
2	T/T	C/T	G/A	32	2
2	T/T	C/T	G/A	28	2
2	T/T	C/T	G/A	31	2
2	T/T	C/T	G/A	62	2
2	T/T	C/T	G/A	40	2
2	T/T	C/T	G/A	33	2
2	T/T	C/T	G/A	19	2
2	T/T	C/T	G/A	30	2
2	T/T	C/T	G/A	43	2
2	T/T	C/T	G/A	54	2
2	T/T	C/T	G/A	45	2
2	T/T	C/T	G/A	59	2
2	T/T	C/T	G/A	60	2
2	T/T	C/T	G/A	51	2
2	T/T	C/T	G/A	50	2
2	T/T	C/T	G/A	33	2
2	T/T	C/T	G/A	24	2
2	T/T	C/T	G/A	55	2
2	T/T	C/T	G/A	23	2
2	T/T	C/T	G/A	27	2
2	T/T	C/T	G/A	23	2
2	T/T	C/T	G/G	32	2
2	T/T	C/T	G/G	44	2
2	T/T	C/T	G/G	37	2
2	T/T	C/T	G/G	48	2
2	T/T	C/T	G/G	35	2
2	T/T	C/T	G/G	27	2
2	T/T	C/T			1
2	T/T	C/T		46	1
2	T/T	C/T		36	1
2	T/T	C/T		27	1
2	T/T	C/T		35	1
2	T/T	C/T		18	1
2	T/T	C/T		49	1
2	T/T	C/T		23	1
2	T/T	C/T		35	1
2	T/T	C/T		23	1
2	T/T	C/T		28	1
2	T/T	C/T		67	1
2	T/T	C/T		36	1
2	T/T	C/T		19	1
2	T/T	C/T		19	1
2	T/T	C/T	A/A	28	1
2	T/T	C/T	A/A	27	1
2	T/T	C/T	G/A	34	1
2	T/T	C/T	G/A	34	1
2	T/T	C/T	G/A	37	1
2	T/T	C/T	G/A	35	1
2	T/T	C/T	G/A	81	1
2	T/T	C/T	G/A	43	1
2	T/T	C/T	G/A	38	1
2	T/T	C/T	G/A	38	1
2	T/T	C/T	G/A	24	1
2	T/T	C/T	G/A	19	1
2	T/T	C/T	G/A	22	1
2	T/T	C/T	G/A	24	1
2	T/T	C/T	G/A	45	1
2	T/T	C/T	G/A	20	1
2	T/T	C/T	G/A	37	1
2	T/T	C/T	G/A	47	1
2	T/T	C/T	G/A	29	1
2	T/T	C/T	G/A	28	1
2	T/T	C/T	G/A	30	1
2	T/T	C/T	G/A	42	1
2	T/T	C/T	G/A	48	1
2	T/T	C/T	G/A	34	1
2	T/T	C/T	G/A	26	1
2	T/T	C/T	G/A	39	1
2	T/T	C/T	G/A	16	1
2	T/T	C/T	G/A	36	1
2	T/T	C/T	G/A	41	1
2	T/T	C/T	G/A	35	1
2	T/T	C/T	G/A	17	1
2	T/T	C/T	G/A	21	1
2	T/T	C/T	G/A	32	1
2	T/T	C/T	G/A	35	1
2	T/T	C/T	G/A	28	1
2	T/T	C/T	G/A	40	1
2	T/T	C/T	G/A	25	1
2	T/T	C/T	G/A	18	1
2	T/T	C/T	G/A	35	1
2	T/T	C/T	G/A	33	1
2	T/T	C/T	G/A	50	1
2	T/T	C/T	G/A	35	1
2	T/T	C/T	G/A	26	1
2	T/T	C/T	G/A	43	1
2	T/T	C/T	G/A	40	1
2	T/T	C/T	G/A	29	1
2	T/T	C/T	G/A	34	1
2	T/T	C/T	G/A	33	1
2	T/T	C/T	G/A	33	1
2	T/T	C/T	G/A	31	1
2	T/T	C/T	G/A	39	1
2	T/T	C/T	G/A	33	1
2	T/T	C/T	G/A	45	1
2	T/T	C/T	G/A	19	1
2	T/T	C/T	G/A	39	1
2	T/T	C/T	G/A	35	1
2	T/T	C/T	G/A	25	1
2	T/T	C/T	G/A	27	1
2	T/T	C/T	G/A	42	1
2	T/T	C/T	G/A	34	1
2	T/T	C/T	G/A	41	1
2	T/T	C/T	G/A	40	1
2	T/T	C/T	G/A	50	1
2	T/T	C/T	G/A	21	1
2	T/T	C/T	G/A	40	1
2	T/T	C/T	G/A	48	1
2	T/T	C/T	G/A	14	1
2	T/T	C/T	G/A	27	1
2	T/T	C/T	G/A	30	1
2	T/T	C/T	G/A	20	1
2	T/T	C/T	G/A	28	1
2	T/T	C/T	G/A	26	1
2	T/T	C/T	G/A	51	1
2	T/T	C/T	G/A	45	1
2	T/T	C/T	G/A	45	1
2	T/T	C/T	G/A	41	1
2	T/T	C/T	G/A	32	1
2	T/T	C/T	G/A	44	1
2	T/T	C/T	G/A	24	1
2	T/T	C/T	G/A	18	1
2	T/T	C/T	G/A	20	1
2	T/T	C/T	G/A	40	1
2	T/T	C/T	G/A	28	1
2	T/T	C/T	G/A	30	1
2	T/T	C/T	G/A	32	1
2	T/T	C/T	G/A	49	1
2	T/T	C/T	G/A	26	1
2	T/T	C/T	G/A	18	1
2	T/T	C/T	G/A	32	1
2	T/T	C/T	G/A	27	1
2	T/T	C/T	G/A	25	1
2	T/T	C/T	G/A	52	1
2	T/T	C/T	G/A	21	1
2	T/T	C/T	G/A	29	1
2	T/T	C/T	G/A	30	1
2	T/T	C/T	G/A	32	1
2	T/T	C/T	G/A	24	1
2	T/T	C/T	G/A	30	1
2	T/T	C/T	G/A	52	1
2	T/T	C/T	G/A	32	1
2	T/T	C/T	G/A	30	1
2	T/T	C/T	G/A	48	1
2	T/T	C/T	G/A	18	1
2	T/T	C/T	G/A	18	1
2	T/T	C/T	G/A	67	1
2	T/T	C/T	G/A	34	1
2	T/T	C/T	G/A	27	1
2	T/T	C/T	G/A	36	1
2	T/T	C/T	G/A	30	1
2	T/T	C/T	G/A	70	1
2	T/T	C/T	G/A	63	1
2	T/T	C/T	G/A	62	1
2	T/T	C/T	G/A	50	1
2	T/T	C/T	G/A	33	1
2	T/T	C/T	G/A	41	1
2	T/T	C/T	G/A	55	1
2	T/T	C/T	G/A	25	1
2	T/T	C/T	G/A	38	1
2	T/T	C/T	G/A	76	1
2	T/T	C/T	G/A	38	1
2	T/T	C/T	G/A	24	1
2	T/T	C/T	G/A	56	1
2	T/T	C/T	G/A	28	1
2	T/T	C/T	G/A	28	1
2	T/T	C/T	G/A	47	1
2	T/T	C/T	G/A	29	1
2	T/T	C/T	G/A	31	1
2	T/T	C/T	G/A	34	1
2	T/T	C/T	G/A	35	1
2	T/T	C/T	G/A	25	1
2	T/T	C/T	G/G	43	1
2	T/T	C/T	G/G	48	1
2	T/T	C/T	G/G	18	1
2	T/T	C/T	G/G	19	1
2	T/T	C/T	G/G	65	1
2	T/T	C/T	G/G	23	1
2	T/T	C/T	G/G	33	1
2	T/T	C/T	G/G	66	1
2	T/T	C/T	G/G	21	1
2	T/T	C/T	G/G	28	1
2	T/T	C/T	G/G	40	1
2	T/T	C/T	G/G	25	1
2	T/T	C/T	G/G	34	1
2	T/T	C/T	G/G	24	1
2	T/T	C/T	G/A
2	T/T	C/T	G/A
1	T/C	C/T	G/G	27	2
1	T/C	C/T	G/G	41	2
1	T/C	C/T	G/G	48	2
1	T/C	C/T	G/G	23	2
1	T/C	C/T	G/G	24	2
1	T/C	C/T	G/G	20	2
1	T/C	C/T	G/G	28	2
1	T/C	C/T	G/G	24	2
1	T/C	C/T	G/G	20	2
1	T/C	C/T	G/G	36	2
1	T/C	C/T	G/G	38	2
1	T/C	C/T	G/G	22	2
1	T/C	C/T	G/G	28	2
1	T/C	C/T	G/G	34	2
1	T/C	C/T	G/G	43	2
1	T/C	C/T	G/G	35	2
1	T/C	C/T	G/G	43	2
1	T/C	C/T	G/G	35	2
1	T/C	C/T	G/G	31	2
1	T/C	C/T	G/G	40	2
1	T/C	C/T	G/G	29	2
1	T/C	C/T	G/G	43	2
1	T/C	C/T	G/G	32	2
1	T/C	C/T	G/G	45	2
1	T/C	C/T	G/G	30	2
1	T/C	C/T	G/G	33	2
1	T/C	C/T	G/G	31	2
1	T/C	C/T	G/G	37	2
1	T/C	C/T	G/G	29	2
1	T/C	C/T	G/G	60	2
1	T/C	C/T	G/G	33	2
1	T/C	C/T	G/G	57	2
1	T/C	C/T	G/G	53	2
1	T/C	C/T	G/G	25	2
1	T/C	C/T	G/G	25	2
1	T/C	C/T	G/A	76	1
1	T/C	C/T	G/G	39	1
1	T/C	C/T	G/G	33	1
1	T/C	C/T	G/G	23	1
1	T/C	C/T	G/G	20	1
1	T/C	C/T	G/G	43	1
1	T/C	C/T	G/G	21	1
1	T/C	C/T	G/G	32	1
1	T/C	C/T	G/G	29	1
1	T/C	C/T	G/G	44	1
1	T/C	C/T	G/G	32	1
1	T/C	C/T	G/G	24	1
1	T/C	C/T	G/G	36	1
1	T/C	C/T	G/G	41	1
1	T/C	C/T	G/G	30	1
1	T/C	C/T	G/G	26	1
1	T/C	C/T	G/G	53	1
1	T/C	C/T	G/G	39	1
1	T/C	C/T	G/G	33	1
1	T/C	C/T	G/G	48	1
1	T/C	C/T	G/G	48	1
1	T/C	C/T	G/G	75	1
1	T/C	C/T	G/G	36	1
1	T/C	C/T	G/G	46	1
1	T/C	C/T	G/G	46	1
1	T/C	C/T	G/G	47	1
1	T/C	C/T	G/G	49	1
1	T/C	C/T	G/G	50	1
1	T/C	C/T	G/G	50	1
2	T/C	C/T		46	2
2	T/C	C/T	G/A	34	2
2	T/C	C/T	G/G	41	2
2	T/C	C/T	G/G	53	2
2	T/C	C/T	G/G	35	2
2	T/C	C/T	G/G	27	2
2	T/C	C/T	G/G	31	2
2	T/C	C/T	G/G	54	2
2	T/C	C/T	G/G	52	2
2	T/C	C/T	G/G	51	2
2	T/C	C/T	G/G	39	2
2	T/C	C/T	G/G	31	2
2	T/C	C/T	G/G	39	2
2	T/C	C/T	G/G	18	2
2	T/C	C/T	G/G	55	2
2	T/C	C/T	G/G	58	2
2	T/C	C/T	G/G	40	2
2	T/C	C/T	G/G	40	2
2	T/C	C/T		31	1
2	T/C	C/T	G/G	32	1
2	T/C	C/T	G/G	39	1
2	T/C	C/T	G/G	38	1
2	T/C	C/T	G/G	44	1
2	T/C	C/T	G/G	29	1
2	T/C	C/T	G/G	23	1
2	T/C	C/T	G/G	41	1
2	T/C	C/T	G/G	26	1
2	T/C	C/T	G/G	19	1
2	T/C	C/T	G/G	25	1
2	T/C	C/T	G/G	27	1
2	T/C	C/T	G/G	38	1
2	T/C	C/T	G/G	34	1
2	T/C	C/T	G/G	40	1
2	T/C	C/T	G/G	67	1
2	T/C	C/T	G/G	36	1
2	T/C	C/T	G/G	21	1
2	T/C	C/T	G/G	20	1
2	T/C	C/T	G/G	24	1
2	T/C	C/T	G/G	26	1
2	T/C	C/T	G/G	40	1
2	T/C	C/T	G/G	22	1
2	T/C	C/T	G/G	44	1
1		C/T		31	2
1		C/T		37	1
1	T/T	C/C	A/A	35	2
1	T/T	C/C	A/A	23	2
1	T/T	C/C	A/A	33	2
1	T/T	C/C	A/A	41	2
1	T/T	C/C	A/A	43	2
1	T/T	C/C	A/A	26	2
1	T/T	C/C	A/A	31	2
1	T/T	C/C	A/A	28	2
1	T/T	C/C	A/A	27	2
1	T/T	C/C	A/A	28	2
1	T/T	C/C	A/A	28	2
1	T/T	C/C	A/A	38	2
1	T/T	C/C	A/A	39	2
1	T/T	C/C	A/A	38	2
1	T/T	C/C	A/A	23	2
1	T/T	C/C	A/A	37	2
1	T/T	C/C	A/A	25	2
1	T/T	C/C	A/A	31	2
1	T/T	C/C	A/A	26	2
1	T/T	C/C	A/A	38	2
1	T/T	C/C	A/A	39	2
1	T/T	C/C	A/A	21	2
1	T/T	C/C	A/A	20	2
1	T/T	C/C	A/A	20	2
1	T/T	C/C	A/A	25	2
1	T/T	C/C	A/A	23	2
1	T/T	C/C	A/A	29	2
1	T/T	C/C	A/A	38	2
1	T/T	C/C	A/A	39	2
1	T/T	C/C	A/A	39	2
1	T/T	C/C	A/A	25	2
1	T/T	C/C	A/A	29	2
1	T/T	C/C	A/A	24	2
1	T/T	C/C	A/A	38	2
1	T/T	C/C	A/A	43	2
1	T/T	C/C	A/A	25	2
1	T/T	C/C	A/A	29	2
1	T/T	C/C	A/A	35	2
1	T/T	C/C	A/A	33	2
1	T/T	C/C	A/A	26	2
1	T/T	C/C	A/A	21	2
1	T/T	C/C	A/A	39	2
1	T/T	C/C	A/A	24	2
1	T/T	C/C	A/A	18	2
1	T/T	C/C	A/A	29	2
1	T/T	C/C	A/A	19	2
1	T/T	C/C	A/A	31	2
1	T/T	C/C	A/A	36	2
1	T/T	C/C	A/A	40	2
1	T/T	C/C	A/A	33	2
1	T/T	C/C	A/A	35	2
1	T/T	C/C	A/A	29	2
1	T/T	C/C	A/A	26	2
1	T/T	C/C	A/A	46	2
1	T/T	C/C	A/A	28	2
1	T/T	C/C	A/A	37	2
1	T/T	C/C	A/A	21	2
1	T/T	C/C	A/A	40	2
1	T/T	C/C	A/A	32	2
1	T/T	C/C	A/A	27	2
1	T/T	C/C	A/A	27	2
1	T/T	C/C	A/A	43	2
1	T/T	C/C	A/A	32	2
1	T/T	C/C	A/A	44	2
1	T/T	C/C	A/A	43	2
1	T/T	C/C	A/A	19	2
1	T/T	C/C	A/A	37	2
1	T/T	C/C	A/A	42	2
1	T/T	C/C	A/A	35	2
1	T/T	C/C	A/A	22	2
1	T/T	C/C	A/A	35	2
1	T/T	C/C	A/A	35	2
1	T/T	C/C	A/A	38	2
1	T/T	C/C	A/A	41	2
1	T/T	C/C	A/A	29	2
1	T/T	C/C	A/A	19	2
1	T/T	C/C	A/A	20	2
1	T/T	C/C	A/A	32	2
1	T/T	C/C	A/A	19	2
1	T/T	C/C	A/A	35	2
1	T/T	C/C	A/A	42	2
1	T/T	C/C	A/A	23	2
1	T/T	C/C	A/A	25	2
1	T/T	C/C	A/A	38	2
1	T/T	C/C	A/A	29	2
1	T/T	C/C	A/A	45	2
1	T/T	C/C	A/A	46	2
1	T/T	C/C	A/A	34	2
1	T/T	C/C	A/A	19	2
1	T/T	C/C	A/A	31	2
1	T/T	C/C	A/A	48	2
1	T/T	C/C	A/A	42	2
1	T/T	C/C	A/A	35	2
1	T/T	C/C	A/A	44	2
1	T/T	C/C	A/A	37	2
1	T/T	C/C	A/A	24	2
1	T/T	C/C	A/A	40	2
1	T/T	C/C	A/A	32	2
1	T/T	C/C	A/A	41	2
1	T/T	C/C	A/A	37	2
1	T/T	C/C	A/A	39	2
1	T/T	C/C	A/A	28	2
1	T/T	C/C	A/A	22	2
1	T/T	C/C	A/A	19	2
1	T/T	C/C	A/A	23	2
1	T/T	C/C	A/A	23	2
1	T/T	C/C	A/A	28	2
1	T/T	C/C	A/A	24	2
1	T/T	C/C	A/A	27	2
1	T/T	C/C	A/A	37	2
1	T/T	C/C	A/A	35	2
1	T/T	C/C	A/A	45	2
1	T/T	C/C	A/A	31	2
1	T/T	C/C	A/A	44	2
1	T/T	C/C	A/A	34	2
1	T/T	C/C	A/A	34	2
1	T/T	C/C	A/A	29	2
1	T/T	C/C	A/A	37	2
1	T/T	C/C	A/A	30	2
1	T/T	C/C	A/A	34	2
1	T/T	C/C	A/A	26	2
1	T/T	C/C	A/A	30	2
1	T/T	C/C	A/A	24	2
1	T/T	C/C	A/A	32	2
1	T/T	C/C	A/A	41	2
1	T/T	C/C	A/A	28	2
1	T/T	C/C	A/A	26	2
1	T/T	C/C	A/A	42	2
1	T/T	C/C	A/A	37	2
1	T/T	C/C	A/A	32	2
1	T/T	C/C	A/A	26	2
1	T/T	C/C	A/A	31	2
1	T/T	C/C	A/A	26	2
1	T/T	C/C	A/A	34	2
1	T/T	C/C	A/A	35	2
1	T/T	C/C	A/A	32	2
1	T/T	C/C	A/A	37	2
1	T/T	C/C	A/A	23	2
1	T/T	C/C	A/A	19	2
1	T/T	C/C	A/A	31	2
1	T/T	C/C	A/A	31	2
1	T/T	C/C	A/A	40	2
1	T/T	C/C	A/A	28	2
1	T/T	C/C	A/A	29	2
1	T/T	C/C	A/A	30	2
1	T/T	C/C	A/A	31	2
1	T/T	C/C	A/A	36	2
1	T/T	C/C	A/A	40	2
1	T/T	C/C	A/A	35	2
1	T/T	C/C	A/A	37	2
1	T/T	C/C	A/A	42	2
1	T/T	C/C	A/A	46	2
1	T/T	C/C	A/A	42	2
1	T/T	C/C	A/A	38	2
1	T/T	C/C	A/A	46	2
1	T/T	C/C	A/A	30	2
1	T/T	C/C	A/A	31	2
1	T/T	C/C	A/A	30	2
1	T/T	C/C	A/A	45	2
1	T/T	C/C	A/A	30	2
1	T/T	C/C	A/A	32	2
1	T/T	C/C	A/A	43	2
1	T/T	C/C	A/A	36	2
1	T/T	C/C	A/A	40	2
1	T/T	C/C	A/A	33	2
1	T/T	C/C	A/A	36	2
1	T/T	C/C	A/A	35	2
1	T/T	C/C	A/A	40	2
1	T/T	C/C	A/A	42	2
1	T/T	C/C	A/A	40	2
1	T/T	C/C	A/A	36	2
1	T/T	C/C	A/A	39	2
1	T/T	C/C	A/A	26	2
1	T/T	C/C	A/A	35	2
1	T/T	C/C	A/A	40	2
1	T/T	C/C	A/A	37	2
1	T/T	C/C	A/A	30	2
1	T/T	C/C	A/A	25	2
1	T/T	C/C	A/A	37	2
1	T/T	C/C	A/A	36	2
1	T/T	C/C	A/A	30	2
1	T/T	C/C	A/A	37	2
1	T/T	C/C	A/A	27	2
1	T/T	C/C	A/A	35	2
1	T/T	C/C	A/A	31	2
1	T/T	C/C	A/A	33	2
1	T/T	C/C	A/A	35	2
1	T/T	C/C	A/A	25	2
1	T/T	C/C	A/A	42	2
1	T/T	C/C	A/A	40	2
1	T/T	C/C	A/A	63	2
1	T/T	C/C	A/A	52	2
1	T/T	C/C	A/A	39	2
1	T/T	C/C	A/A	33	2
1	T/T	C/C	A/A	41	2
1	T/T	C/C	A/A	42	2
1	T/T	C/C	A/A	40	2
1	T/T	C/C	A/A	39	2
1	T/T	C/C	A/A	40	2
1	T/T	C/C	A/A	40	2
1	T/T	C/C	A/A	42	2
1	T/T	C/C	A/A	37	2
1	T/T	C/C	A/A	33	2
1	T/T	C/C	A/A	29	2
1	T/T	C/C	A/A	45	2
1	T/T	C/C	A/A	47	2
1	T/T	C/C	A/A	67	2
1	T/T	C/C	A/A	60	2
1	T/T	C/C	A/A	32	2
1	T/T	C/C	A/A	41	2
1	T/T	C/C	A/A	42	2
1	T/T	C/C	A/A	41	2
1	T/T	C/C	A/A	41	2
1	T/T	C/C	A/A	82	2
1	T/T	C/C	A/A	38	2
1	T/T	C/C	A/A	39	2
1	T/T	C/C	A/A	55	2
1	T/T	C/C	A/A	35	2
1	T/T	C/C	A/A	26	2
1	T/T	C/C	A/A	42	2
1	T/T	C/C	A/A	48	2
1	T/T	C/C	A/A	25	2
1	T/T	C/C	A/A	25	2
1	T/T	C/C	A/A	33	2
1	T/T	C/C	A/A	18	2
1	T/T	C/C	A/A	60	2
1	T/T	C/C	A/A	60	2
1	T/T	C/C	A/A	26	2
1	T/T	C/C	A/A	29	2
1	T/T	C/C	A/A	28	2
1	T/T	C/C	A/A	26	2
1	T/T	C/C	A/A	66	2
1	T/T	C/C	A/A	65	2
1	T/T	C/C	A/A	27	2
1	T/T	C/C	G/A	48	2
1	T/T	C/C	A/A	27	1
1	T/T	C/C	A/A	25	1
1	T/T	C/C	A/A	24	1
1	T/T	C/C	A/A	26	1
1	T/T	C/C	A/A	35	1
1	T/T	C/C	A/A	28	1
1	T/T	C/C	A/A	36	1
1	T/T	C/C	A/A	44	1
1	T/T	C/C	A/A	27	1
1	T/T	C/C	A/A	37	1
1	T/T	C/C	A/A	31	1
1	T/T	C/C	A/A	40	1
1	T/T	C/C	A/A	30	1
1	T/T	C/C	A/A	32	1
1	T/T	C/C	A/A	35	1
1	T/T	C/C	A/A	22	1
1	T/T	C/C	A/A	24	1
1	T/T	C/C	A/A	19	1
1	T/T	C/C	A/A	19	1
1	T/T	C/C	A/A	30	1
1	T/T	C/C	A/A	27	1
1	T/T	C/C	A/A	24	1
1	T/T	C/C	A/A	55	1
1	T/T	C/C	A/A	39	1
1	T/T	C/C	A/A	55	1
1	T/T	C/C	A/A	38	1
1	T/T	C/C	A/A	34	1
1	T/T	C/C	A/A	51	1
1	T/T	C/C	A/A	19	1
1	T/T	C/C	A/A	29	1
1	T/T	C/C	A/A	31	1
1	T/T	C/C	A/A	30	1
1	T/T	C/C	A/A	46	1
1	T/T	C/C	A/A	33	1
1	T/T	C/C	A/A	28	1
1	T/T	C/C	A/A	26	1
1	T/T	C/C	A/A	18	1
1	T/T	C/C	A/A	26	1
1	T/T	C/C	A/A	22	1
1	T/T	C/C	A/A	26	1
1	T/T	C/C	A/A	25	1
1	T/T	C/C	A/A	39	1
1	T/T	C/C	A/A	25	1
1	T/T	C/C	A/A	45	1
1	T/T	C/C	A/A	22	1
1	T/T	C/C	A/A	25	1
1	T/T	C/C	A/A	19	1
1	T/T	C/C	A/A	40	1
1	T/T	C/C	A/A	23	1
1	T/T	C/C	A/A	39	1
1	T/T	C/C	A/A	24	1
1	T/T	C/C	A/A	27	1
1	T/T	C/C	A/A	39	1
1	T/T	C/C	A/A	29	1
1	T/T	C/C	A/A	24	1
1	T/T	C/C	A/A	21	1
1	T/T	C/C	A/A	29	1
1	T/T	C/C	A/A	36	1
1	T/T	C/C	A/A	45	1
1	T/T	C/C	A/A	36	1
1	T/T	C/C	A/A	48	1
1	T/T	C/C	A/A	53	1
1	T/T	C/C	A/A	22	1
1	T/T	C/C	A/A	41	1
1	T/T	C/C	A/A	33	1
1	T/T	C/C	A/A	22	1
1	T/T	C/C	A/A	26	1
1	T/T	C/C	A/A	47	1
1	T/T	C/C	A/A	23	1
1	T/T	C/C	A/A	26	1
1	T/T	C/C	A/A	20	1
1	T/T	C/C	A/A	36	1
1	T/T	C/C	A/A	31	1
1	T/T	C/C	A/A	20	1
1	T/T	C/C	A/A	37	1
1	T/T	C/C	A/A	30	1
1	T/T	C/C	A/A	24	1
1	T/T	C/C	A/A	25	1
1	T/T	C/C	A/A	30	1
1	T/T	C/C	A/A	26	1
1	T/T	C/C	A/A	28	1
1	T/T	C/C	A/A	43	1
1	T/T	C/C	A/A	18	1
1	T/T	C/C	A/A	30	1
1	T/T	C/C	A/A	29	1
1	T/T	C/C	A/A	32	1
1	T/T	C/C	A/A	35	1
1	T/T	C/C	A/A	23	1
1	T/T	C/C	A/A	27	1
1	T/T	C/C	A/A	40	1
1	T/T	C/C	A/A	33	1
1	T/T	C/C	A/A	37	1
1	T/T	C/C	A/A	34	1
1	T/T	C/C	A/A	54	1
1	T/T	C/C	A/A	55	1
1	T/T	C/C	A/A	45	1
1	T/T	C/C	A/A	35	1
1	T/T	C/C	A/A	39	1
1	T/T	C/C	A/A	31	1
1	T/T	C/C	A/A	37	1
1	T/T	C/C	A/A	30	1
1	T/T	C/C	A/A	28	1
1	T/T	C/C	A/A	34	1
1	T/T	C/C	A/A	40	1
1	T/T	C/C	A/A	24	1
1	T/T	C/C	A/A	39	1
1	T/T	C/C	A/A	37	1
1	T/T	C/C	A/A	36	1
1	T/T	C/C	A/A	51	1
1	T/T	C/C	A/A	18	1
1	T/T	C/C	A/A	19	1
1	T/T	C/C	A/A	19	1
1	T/T	C/C	A/A	48	1
1	T/T	C/C	A/A	45	1
1	T/T	C/C	A/A	29	1
1	T/T	C/C	A/A	43	1
1	T/T	C/C	A/A	51	1
1	T/T	C/C	A/A	51	1
1	T/T	C/C	A/A	47	1
1	T/T	C/C	A/A	39	1
1	T/T	C/C	A/A	49	1
1	T/T	C/C	A/A	51	1
1	T/T	C/C	A/A	46	1
1	T/T	C/C	A/A	26	1
1	T/T	C/C	A/A	33	1
1	T/T	C/C	A/A	46	1
1	T/T	C/C	A/A	47	1
1	T/T	C/C	A/A	52	1
1	T/T	C/C	A/A	25	1
1	T/T	C/C	A/A	52	1
1	T/T	C/C	A/A	48	1
1	T/T	C/C	A/A	40	1
1	T/T	C/C	A/A	25	1
1	T/T	C/C	A/A	36	1
1	T/T	C/C	A/A	47	1
1	T/T	C/C	A/A	41	1
1	T/T	C/C	A/A	52	1
1	T/T	C/C	A/A	33	1
1	T/T	C/C	A/A	25	1
1	T/T	C/C	A/A	52	1
1	T/T	C/C	A/A	38	1
1	T/T	C/C	A/A	17	1
1	T/T	C/C	A/A	36	1
1	T/T	C/C	A/A	28	1
1	T/T	C/C	A/A	37	1
1	T/T	C/C	A/A	38	1
1	T/T	C/C	A/A	71	1
1	T/T	C/C	A/A	38	1
1	T/T	C/C	A/A	36	1
1	T/T	C/C	A/A	38	1
1	T/T	C/C	A/A	36	1
1	T/T	C/C	A/A	23	1
1	T/T	C/C	A/A	34	1
1	T/T	C/C	A/A	23	1
1	T/T	C/C	A/A	37	1
1	T/T	C/C	A/A	63	1
1	T/T	C/C	A/A	51	1
1	T/T	C/C	A/A	51	1
1	T/T	C/C	A/A	52	1
1	T/T	C/C	A/A	54	1
1	T/T	C/C	A/A	25	1
1	T/T	C/C	A/A	58	1
1	T/T	C/C	A/A	39	1
1	T/T	C/C	A/A	27	1
1	T/T	C/C	A/A	55	1
1	T/T	C/C	A/A	33	1
1	T/T	C/C	A/A	28	1
1	T/T	C/C	A/A	28	1
1	T/T	C/C	A/A	38	1
1	T/T	C/C	A/A	43	1
1	T/T	C/C	A/A	25	1
1	T/T	C/C	A/A	57	1
1	T/T	C/C	A/A	78	1
1	T/T	C/C	A/A	55	1
1	T/T	C/C	A/A	53	1
1	T/T	C/C	A/A	69	1
1	T/T	C/C	A/A	29	1
1	T/T	C/C	A/A	48	1
1	T/T	C/C	A/A	51	1
1	T/T	C/C	A/A	47	1
1	T/T	C/C	A/A	62	1
1	T/T	C/C	A/A	43	1
1	T/T	C/C	A/A	20	1
1	T/T	C/C	A/A	53	1
1	T/T	C/C	A/A	40	1
1	T/T	C/C	A/A	70	1
1	T/T	C/C	A/A	44	1
1	T/T	C/C	A/A	44	1
1	T/T	C/C	A/A	45	1
1	T/T	C/C	A/A	45	1
1	T/T	C/C	A/A	45	1
1	T/T	C/C	A/A	45	1
1	T/T	C/C	A/A	45	1
1	T/T	C/C	A/A	45	1
1	T/T	C/C	A/A	45	1
1	T/T	C/C	A/A	46	1
1	T/T	C/C	A/A	46	1
1	T/T	C/C	A/A	46	1
1	T/T	C/C	A/A	46	1
1	T/T	C/C	A/A	46	1
1	T/T	C/C	A/A	46	1
1	T/T	C/C	A/A	46	1
1	T/T	C/C	A/A	46	1
1	T/T	C/C	A/A	46	1
1	T/T	C/C	A/A	46	1
1	T/T	C/C	A/A	46	1
1	T/T	C/C	A/A	46	1
1	T/T	C/C	A/A	46	1
1	T/T	C/C	A/A	46	1
1	T/T	C/C	A/A	46	1
1	T/T	C/C	A/A	46	1
1	T/T	C/C	A/A	47	1
1	T/T	C/C	A/A	47	1
1	T/T	C/C	A/A	47	1
1	T/T	C/C	A/A	47	1
1	T/T	C/C	A/A	47	1
1	T/T	C/C	A/A	47	1
1	T/T	C/C	A/A	47	1
1	T/T	C/C	A/A	47	1
1	T/T	C/C	A/A	47	1
1	T/T	C/C	A/A	47	1
1	T/T	C/C	A/A	47	1
1	T/T	C/C	A/A	47	1
1	T/T	C/C	A/A	47	1
1	T/T	C/C	A/A	47	1
1	T/T	C/C	A/A	47	1
1	T/T	C/C	A/A	47	1
1	T/T	C/C	A/A	48	1
1	T/T	C/C	A/A	48	1
1	T/T	C/C	A/A	48	1
1	T/T	C/C	A/A	48	1
1	T/T	C/C	A/A	48	1
1	T/T	C/C	A/A	48	1
1	T/T	C/C	A/A	48	1
1	T/T	C/C	A/A	48	1
1	T/T	C/C	A/A	48	1
1	T/T	C/C	A/A	48	1
1	T/T	C/C	A/A	48	1
1	T/T	C/C	A/A	48	1
1	T/T	C/C	A/A	48	1
1	T/T	C/C	A/A	48	1
1	T/T	C/C	A/A	48	1
1	T/T	C/C	A/A	48	1
1	T/T	C/C	A/A	48	1
1	T/T	C/C	A/A	48	1
1	T/T	C/C	A/A	49	1
1	T/T	C/C	A/A	49	1
1	T/T	C/C	A/A	49	1
1	T/T	C/C	A/A	49	1
1	T/T	C/C	A/A	49	1
1	T/T	C/C	A/A	50	1
1	T/T	C/C	A/A	50	1
1	T/T	C/C	A/A	50	1
1	T/T	C/C	A/A	50	1
1	T/T	C/C	A/A	50	1
1	T/T	C/C	A/A	50	1
1	T/T	C/C	A/A	50	1
1	T/T	C/C	A/A	50	1
2	T/T	C/C	A/A	25	2
2	T/T	C/C		26	2
2	T/T	C/C		54	2
2	T/T	C/C		30	2
2	T/T	C/C		39	2
2	T/T	C/C		38	2
2	T/T	C/C		30	2
2	T/T	C/C		37	2
2	T/T	C/C		28	2
2	T/T	C/C		30	2
2	T/T	C/C		55	2
2	T/T	C/C		38	2
2	T/T	C/C	A/A	54	2
2	T/T	C/C	A/A	19	2
2	T/T	C/C	A/A	32	2
2	T/T	C/C	A/A	32	2
2	T/T	C/C	A/A	24	2
2	T/T	C/C	A/A	30	2
2	T/T	C/C	A/A	45	2
2	T/T	C/C	A/A	43	2
2	T/T	C/C	A/A	25	2
2	T/T	C/C	A/A	40	2
2	T/T	C/C	A/A	34	2
2	T/T	C/C	A/A	24	2
2	T/T	C/C	A/A	29	2
2	T/T	C/C	A/A	25	2
2	T/T	C/C	A/A	18	2
2	T/T	C/C	A/A	42	2
2	T/T	C/C	A/A	32	2
2	T/T	C/C	A/A	27	2
2	T/T	C/C	A/A	16	2
2	T/T	C/C	A/A	32	2
2	T/T	C/C	A/A	30	2
2	T/T	C/C	A/A	49	2
2	T/T	C/C	A/A	46	2
2	T/T	C/C	A/A	41	2
2	T/T	C/C	A/A	37	2
2	T/T	C/C	A/A	26	2
2	T/T	C/C	A/A	35	2
2	T/T	C/C	A/A	24	2
2	T/T	C/C	A/A	36	2
2	T/T	C/C	A/A	28	2
2	T/T	C/C	A/A	32	2
2	T/T	C/C	A/A	17	2
2	T/T	C/C	A/A	36	2
2	T/T	C/C	A/A	30	2
2	T/T	C/C	A/A	40	2
2	T/T	C/C	A/A	52	2
2	T/T	C/C	A/A	33	2
2	T/T	C/C	A/A	51	2
2	T/T	C/C	A/A	39	2
2	T/T	C/C	A/A	37	2
2	T/T	C/C	A/A	37	2
2	T/T	C/C	A/A	48	2
2	T/T	C/C	A/A	59	2
2	T/T	C/C	A/A	28	2
2	T/T	C/C	A/A	43	2
2	T/T	C/C	A/A	39	2
2	T/T	C/C	A/A	45	2
2	T/T	C/C	A/A	52	2
2	T/T	C/C	A/A	28	2
2	T/T	C/C	A/A	16	2
2	T/T	C/C	A/A	24	2
2	T/T	C/C	A/A	54	2
2	T/T	C/C	A/A	26	2
2	T/T	C/C	A/A	26	2
2	T/T	C/C	A/A	18	2
2	T/T	C/C	A/A	28	2
2	T/T	C/C	A/A	35	2
2	T/T	C/C	A/A	32	2
2	T/T	C/C	A/A	26	2
2	T/T	C/C	A/A	23	2
2	T/T	C/C	A/A	41	2
2	T/T	C/C	A/A	19	2
2	T/T	C/C	A/A	49	2
2	T/T	C/C	A/A	42	2
2	T/T	C/C	A/A	29	2
2	T/T	C/C	A/A	53	2
2	T/T	C/C	A/A	31	2
2	T/T	C/C	A/A	64	2
2	T/T	C/C	A/A	37	2
2	T/T	C/C	A/A	45	2
2	T/T	C/C	A/A	19	2
2	T/T	C/C	A/A	26	2
2	T/T	C/C	A/A	42	2
2	T/T	C/C	A/A	18	2
2	T/T	C/C	A/A	20	2
2	T/T	C/C	A/A	22	2
2	T/T	C/C	A/A	24	2
2	T/T	C/C	A/A	18	2
2	T/T	C/C	A/A	14	2
2	T/T	C/C	A/A	32	2
2	T/T	C/C	A/A	32	2
2	T/T	C/C	A/A	29	2
2	T/T	C/C	A/A	18	2
2	T/T	C/C	A/A	56	2
2	T/T	C/C	A/A	15	2
2	T/T	C/C	A/A	36	2
2	T/T	C/C	A/A	44	2
2	T/T	C/C	A/A	23	2
2	T/T	C/C	A/A	48	2
2	T/T	C/C	A/A	27	2
2	T/T	C/C	A/A	35	2
2	T/T	C/C	A/A	37	2
2	T/T	C/C	A/A	32	2
2	T/T	C/C	A/A	27	2
2	T/T	C/C	A/A	28	2
2	T/T	C/C	A/A	47	2
2	T/T	C/C	A/A	21	2
2	T/T	C/C	A/A	23	2
2	T/T	C/C	A/A	37	2
2	T/T	C/C	A/A	22	2
2	T/T	C/C	A/A	52	2
2	T/T	C/C	A/A	37	2
2	T/T	C/C	A/A	36	2
2	T/T	C/C	A/A	15	2
2	T/T	C/C	A/A	28	2
2	T/T	C/C	A/A	20	2
2	T/T	C/C	A/A	51	2
2	T/T	C/C	A/A	14	2
2	T/T	C/C	A/A	26	2
2	T/T	C/C	A/A	21	2
2	T/T	C/C	A/A	24	2
2	T/T	C/C	A/A	35	2
2	T/T	C/C	A/A	19	2
2	T/T	C/C	A/A	19	2
2	T/T	C/C	A/A	55	2
2	T/T	C/C	A/A	56	2
2	T/T	C/C	A/A	50	2
2	T/T	C/C	A/A	58	2
2	T/T	C/C	A/A	55	2
2	T/T	C/C	A/A	39	2
2	T/T	C/C	A/A	36	2
2	T/T	C/C	A/A	56	2
2	T/T	C/C	A/A	46	2
2	T/T	C/C	A/A	55	2
2	T/T	C/C	A/A	29	2
2	T/T	C/C	A/A	41	2
2	T/T	C/C	A/A	31	2
2	T/T	C/C	A/A	17	2
2	T/T	C/C	A/A	26	2
2	T/T	C/C	A/A	36	2
2	T/T	C/C	A/A	38	2
2	T/T	C/C	A/A	18	2
2	T/T	C/C	A/A	46	2
2	T/T	C/C	A/A	47	2
2	T/T	C/C	A/A	60	2
2	T/T	C/C	A/A	21	2
2	T/T	C/C	A/A	54	2
2	T/T	C/C	A/A	59	2
2	T/T	C/C	A/A	40	2
2	T/T	C/C	A/A	18	2
2	T/T	C/C	A/A	60	2
2	T/T	C/C	A/A	59	2
2	T/T	C/C	A/A	21	2
2	T/T	C/C	A/A	40	2
2	T/T	C/C	A/A	26	2
2	T/T	C/C	A/A	34	2
2	T/T	C/C	A/A	29	2
2	T/T	C/C	A/A	29	2
2	T/T	C/C	A/A	52	2
2	T/T	C/C	A/A	28	2
2	T/T	C/C	A/A	67	2
2	T/T	C/C	A/A	17	2
2	T/T	C/C	A/A	57	2
2	T/T	C/C	A/A	26	2
2	T/T	C/C	A/A	39	2
2	T/T	C/C	A/A	42	2
2	T/T	C/C	A/A	40	2
2	T/T	C/C	A/A	60	2
2	T/T	C/C	A/A	38	2
2	T/T	C/C	A/A	15	2
2	T/T	C/C	A/A	41	2
2	T/T	C/C	A/A	25	2
2	T/T	C/C	A/A	18	2
2	T/T	C/C	A/A	48	2
2	T/T	C/C	A/A	27	2
2	T/T	C/C	A/A	17	2
2	T/T	C/C	A/A	46	2
2	T/T	C/C	A/A	17	2
2	T/T	C/C	A/A	28	2
2	T/T	C/C	A/A	32	2
2	T/T	C/C	A/A	56	2
2	T/T	C/C	A/A	41	2
2	T/T	C/C	A/A	19	2
2	T/T	C/C	A/A	54	2
2	T/T	C/C	A/A	22	2
2	T/T	C/C	A/A	35	2
2	T/T	C/C	A/A	44	2
2	T/T	C/C	A/A	53	2
2	T/T	C/C	A/A	54	2
2	T/T	C/C	A/A	30	2
2	T/T	C/C	A/A	20	2
2	T/T	C/C	A/A	31	2
2	T/T	C/C	A/A	55	2
2	T/T	C/C	A/A	17	2
2	T/T	C/C	A/A	31	2
2	T/T	C/C	A/A	38	2
2	T/T	C/C	A/A	59	2
2	T/T	C/C	A/A	36	2
2	T/T	C/C	A/A	44	2
2	T/T	C/C	A/A	14	2
2	T/T	C/C	A/A	18	2
2	T/T	C/C	A/A	18	2
2	T/T	C/C	A/A	17	2
2	T/T	C/C	A/A	34	2
2	T/T	C/C	A/A	29	2
2	T/T	C/C	A/A	42	2
2	T/T	C/C	A/A	20	2
2	T/T	C/C	A/A	43	2
2	T/T	C/C	A/A	52	2
2	T/T	C/C	A/A	54	2
2	T/T	C/C	A/A	57	2
2	T/T	C/C	A/A	48	2
2	T/T	C/C	A/A	69	2
2	T/T	C/C	G/A	20	2
2	T/T	C/C		57	1
2	T/T	C/C		28	1
2	T/T	C/C		28	1
2	T/T	C/C		44	1
2	T/T	C/C		29	1
2	T/T	C/C		18	1
2	T/T	C/C		44	1
2	T/T	C/C		26	1
2	T/T	C/C		42	1
2	T/T	C/C		23	1
2	T/T	C/C		51	1
2	T/T	C/C		31	1
2	T/T	C/C		26	1
2	T/T	C/C		38	1
2	T/T	C/C		30	1
2	T/T	C/C		44	1
2	T/T	C/C		46	1
2	T/T	C/C		20	1
2	T/T	C/C		38	1
2	T/T	C/C		28	1
2	T/T	C/C		31	1
2	T/T	C/C		25	1
2	T/T	C/C		39	1
2	T/T	C/C		44	1
2	T/T	C/C		29	1
2	T/T	C/C		40	1
2	T/T	C/C		18	1
2	T/T	C/C		50	1
2	T/T	C/C		34	1
2	T/T	C/C		17	1
2	T/T	C/C		30	1
2	T/T	C/C		32	1
2	T/T	C/C		39	1
2	T/T	C/C		24	1
2	T/T	C/C		61	1
2	T/T	C/C		35	1
2	T/T	C/C		58	1
2	T/T	C/C		29	1
2	T/T	C/C	A/A	44	1
2	T/T	C/C	A/A	17	1
2	T/T	C/C	A/A	50	1
2	T/T	C/C	A/A	30	1
2	T/T	C/C	A/A	58	1
2	T/T	C/C	A/A	62	1
2	T/T	C/C	A/A	24	1
2	T/T	C/C	A/A	27	1
2	T/T	C/C	A/A	33	1
2	T/T	C/C	A/A	20	1
2	T/T	C/C	A/A	23	1
2	T/T	C/C	A/A	19	1
2	T/T	C/C	A/A	22	1
2	T/T	C/C	A/A	30	1
2	T/T	C/C	A/A	19	1
2	T/T	C/C	A/A	21	1
2	T/T	C/C	A/A	29	1
2	T/T	C/C	A/A	45	1
2	T/T	C/C	A/A	47	1
2	T/T	C/C	A/A	21	1
2	T/T	C/C	A/A	37	1
2	T/T	C/C	A/A	50	1
2	T/T	C/C	A/A	25	1
2	T/T	C/C	A/A	49	1
2	T/T	C/C	A/A	25	1
2	T/T	C/C	A/A	18	1
2	T/T	C/C	A/A	34	1
2	T/T	C/C	A/A	17	1
2	T/T	C/C	A/A	26	1
2	T/T	C/C	A/A	41	1
2	T/T	C/C	A/A	42	1
2	T/T	C/C	A/A	43	1
2	T/T	C/C	A/A	43	1
2	T/T	C/C	A/A	50	1
2	T/T	C/C	A/A	56	1
2	T/T	C/C	A/A	50	1
2	T/T	C/C	A/A	36	1
2	T/T	C/C	A/A	23	1
2	T/T	C/C	A/A	49	1
2	T/T	C/C	A/A	36	1
2	T/T	C/C	A/A	52	1
2	T/T	C/C	A/A	26	1
2	T/T	C/C	A/A	44	1
2	T/T	C/C	A/A	52	1
2	T/T	C/C	A/A	28	1
2	T/T	C/C	A/A	35	1
2	T/T	C/C	A/A	22	1
2	T/T	C/C	A/A	49	1
2	T/T	C/C	A/A	20	1
2	T/T	C/C	A/A	25	1
2	T/T	C/C	A/A	39	1
2	T/T	C/C	A/A	23	1
2	T/T	C/C	A/A	26	1
2	T/T	C/C	A/A	52	1
2	T/T	C/C	A/A	35	1
2	T/T	C/C	A/A	27	1
2	T/T	C/C	A/A	64	1
2	T/T	C/C	A/A	45	1
2	T/T	C/C	A/A	49	1
2	T/T	C/C	A/A	26	1
2	T/T	C/C	A/A	22	1
2	T/T	C/C	A/A	36	1
2	T/T	C/C	A/A	34	1
2	T/T	C/C	A/A	41	1
2	T/T	C/C	A/A	32	1
2	T/T	C/C	A/A	40	1
2	T/T	C/C	A/A	43	1
2	T/T	C/C	A/A	24	1
2	T/T	C/C	A/A	21	1
2	T/T	C/C	A/A	21	1
2	T/T	C/C	A/A	28	1
2	T/T	C/C	A/A	20	1
2	T/T	C/C	A/A	69	1
2	T/T	C/C	A/A	25	1
2	T/T	C/C	A/A	23	1
2	T/T	C/C	A/A	25	1
2	T/T	C/C	A/A	33	1
2	T/T	C/C	A/A	33	1
2	T/T	C/C	A/A	67	1
2	T/T	C/C	A/A	35	1
2	T/T	C/C	A/A	45	1
2	T/T	C/C	A/A	25	1
2	T/T	C/C	A/A	28	1
2	T/T	C/C	A/A	26	1
2	T/T	C/C	A/A	23	1
2	T/T	C/C	A/A	37	1
2	T/T	C/C	A/A	31	1
2	T/T	C/C	A/A	24	1
2	T/T	C/C	A/A	37	1
2	T/T	C/C	A/A	25	1
2	T/T	C/C	A/A	28	1
2	T/T	C/C	A/A	38	1
2	T/T	C/C	A/A	21	1
2	T/T	C/C	A/A	21	1
2	T/T	C/C	A/A	28	1
2	T/T	C/C	A/A	30	1
2	T/T	C/C	A/A	19	1
2	T/T	C/C	A/A	26	1
2	T/T	C/C	A/A	22	1
2	T/T	C/C	A/A	31	1
2	T/T	C/C	A/A	27	1
2	T/T	C/C	A/A	21	1
2	T/T	C/C	A/A	35	1
2	T/T	C/C	A/A	34	1
2	T/T	C/C	A/A	38	1
2	T/T	C/C	A/A	33	1
2	T/T	C/C	A/A	36	1
2	T/T	C/C	A/A	21	1
2	T/T	C/C	A/A	31	1
2	T/T	C/C	A/A	34	1
2	T/T	C/C	A/A	50	1
2	T/T	C/C	A/A	45	1
2	T/T	C/C	A/A	22	1
2	T/T	C/C	A/A	28	1
2	T/T	C/C	A/A	20	1
2	T/T	C/C	A/A	38	1
2	T/T	C/C	A/A	32	1
2	T/T	C/C	A/A	34	1
2	T/T	C/C	A/A	32	1
2	T/T	C/C	A/A	21	1
2	T/T	C/C	A/A	35	1
2	T/T	C/C	A/A	26	1
2	T/T	C/C	A/A	42	1
2	T/T	C/C	A/A	26	1
2	T/T	C/C	A/A	41	1
2	T/T	C/C	A/A	31	1
2	T/T	C/C	A/A	20	1
2	T/T	C/C	A/A	80	1
2	T/T	C/C	A/A	20	1
2	T/T	C/C	A/A	28	1
2	T/T	C/C	A/A	22	1
2	T/T	C/C	A/A	37	1
2	T/T	C/C	A/A	70	1
2	T/T	C/C	A/A	43	1
2	T/T	C/C	A/A	23	1
2	T/T	C/C	A/A	42	1
2	T/T	C/C	A/A	20	1
2	T/T	C/C	A/A	32	1
2	T/T	C/C	A/A	37	1
2	T/T	C/C	A/A	30	1
2	T/T	C/C	A/A	27	1
2	T/T	C/C	A/A	19	1
2	T/T	C/C	A/A	19	1
2	T/T	C/C	A/A	23	1
2	T/T	C/C	A/A	30	1
2	T/T	C/C	A/A	34	1
2	T/T	C/C	A/A	30	1
2	T/T	C/C	A/A	27	1
2	T/T	C/C	A/A	23	1
2	T/T	C/C	A/A	20	1
2	T/T	C/C	A/A	38	1
2	T/T	C/C	A/A	35	1
2	T/T	C/C	A/A	30	1
2	T/T	C/C	A/A	40	1
2	T/T	C/C	A/A	32	1
2	T/T	C/C	A/A	22	1
2	T/T	C/C	A/A	50	1
2	T/T	C/C	A/A	26	1
2	T/T	C/C	A/A	46	1
2	T/T	C/C	A/A	22	1
2	T/T	C/C	A/A	16	1
2	T/T	C/C	A/A	47	1
2	T/T	C/C	A/A	23	1
2	T/T	C/C	A/A	51	1
2	T/T	C/C	A/A	40	1
2	T/T	C/C	A/A	25	1
2	T/T	C/C	A/A	59	1
2	T/T	C/C	A/A	26	1
2	T/T	C/C	A/A	52	1
2	T/T	C/C	A/A	22	1
2	T/T	C/C	A/A	58	1
2	T/T	C/C	A/A	47	1
2	T/T	C/C	A/A	23	1
2	T/T	C/C	A/A	37	1
2	T/T	C/C	A/A	37	1
2	T/T	C/C	A/A	32	1
2	T/T	C/C	A/A	22	1
2	T/T	C/C	A/A	26	1
2	T/T	C/C	A/A	23	1
2	T/T	C/C	A/A	12	1
2	T/T	C/C	A/A	41	1
2	T/T	C/C	A/A	24	1
2	T/T	C/C	A/A	27	1
2	T/T	C/C	A/A	30	1
2	T/T	C/C	A/A	31	1
2	T/T	C/C	A/A	18	1
2	T/T	C/C	A/A	24	1
2	T/T	C/C	A/A	37	1
2	T/T	C/C	A/A	48	1
2	T/T	C/C	A/A	32	1
2	T/T	C/C	A/A	28	1
2	T/T	C/C	A/A	47	1
2	T/T	C/C	A/A	42	1
2	T/T	C/C	A/A	47	1
2	T/T	C/C	A/A	21	1
2	T/T	C/C	A/A	32	1
2	T/T	C/C	A/A	44	1
2	T/T	C/C	A/A	24	1
2	T/T	C/C	A/A	32	1
2	T/T	C/C	A/A	32	1
2	T/T	C/C	G/A	42	1
2	T/T	C/C	G/A	20	1
2	T/T	C/C	G/A	28	1
2	T/T	C/C	G/G	25	1
2	T/T	C/C	A/A	28
2	T/T	C/C	A/A
2	T/T	C/C	A/A
2	T/T	C/C	A/A
2	T/T	C/C	A/A
1	T/C	C/C	G/A	28	2
1	T/C	C/C	G/A	20	2
1	T/C	C/C	G/A	21	2
1	T/C	C/C	G/A	24	2
1	T/C	C/C	G/A	24	2
1	T/C	C/C	G/A	35	2
1	T/C	C/C	G/A	31	2
1	T/C	C/C	G/A	39	2
1	T/C	C/C	G/A	29	2
1	T/C	C/C	G/A	28	2
1	T/C	C/C	G/A	28	2
1	T/C	C/C	G/A	23	2
1	T/C	C/C	G/A	24	2
1	T/C	C/C	G/A	18	2
1	T/C	C/C	G/A	18	2
1	T/C	C/C	G/A	48	2
1	T/C	C/C	G/A	47	2
1	T/C	C/C	G/A	27	2
1	T/C	C/C	G/A	24	2
1	T/C	C/C	G/A	18	2
1	T/C	C/C	G/A	25	2
1	T/C	C/C	G/A	27	2
1	T/C	C/C	G/A	39	2
1	T/C	C/C	G/A	41	2
1	T/C	C/C	G/A	25	2
1	T/C	C/C	G/A	28	2
1	T/C	C/C	G/A	38	2
1	T/C	C/C	G/A	40	2
1	T/C	C/C	G/A	30	2
1	T/C	C/C	G/A	19	2
1	T/C	C/C	G/A	38	2
1	T/C	C/C	G/A	34	2
1	T/C	C/C	G/A	20	2
1	T/C	C/C	G/A	21	2
1	T/C	C/C	G/A	44	2
1	T/C	C/C	G/A	37	2
1	T/C	C/C	G/A	23	2
1	T/C	C/C	G/A	38	2
1	T/C	C/C	G/A	27	2
1	T/C	C/C	G/A	24	2
1	T/C	C/C	G/A	31	2
1	T/C	C/C	G/A	31	2
1	T/C	C/C	G/A	35	2
1	T/C	C/C	G/A	37	2
1	T/C	C/C	G/A	33	2
1	T/C	C/C	G/A	32	2
1	T/C	C/C	G/A	33	2
1	T/C	C/C	G/A	33	2
1	T/C	C/C	G/A	23	2
1	T/C	C/C	G/A	32	2
1	T/C	C/C	G/A	29	2
1	T/C	C/C	G/A	18	2
1	T/C	C/C	G/A	33	2
1	T/C	C/C	G/A	36	2
1	T/C	C/C	G/A	32	2
1	T/C	C/C	G/A	34	2
1	T/C	C/C	G/A	28	2
1	T/C	C/C	G/A	38	2
1	T/C	C/C	G/A	27	2
1	T/C	C/C	G/A	31	2
1	T/C	C/C	G/A	38	2
1	T/C	C/C	G/A	39	2
1	T/C	C/C	G/A	33	2
1	T/C	C/C	G/A	38	2
1	T/C	C/C	G/A	36	2
1	T/C	C/C	G/A	35	2
1	T/C	C/C	G/A	30	2
1	T/C	C/C	G/A	45	2
1	T/C	C/C	G/A	36	2
1	T/C	C/C	G/A	38	2
1	T/C	C/C	G/A	38	2
1	T/C	C/C	G/A	32	2
1	T/C	C/C	G/A	35	2
1	T/C	C/C	G/A	33	2
1	T/C	C/C	G/A	41	2
1	T/C	C/C	G/A	43	2
1	T/C	C/C	G/A	33	2
1	T/C	C/C	G/A	26	2
1	T/C	C/C	G/A	31	2
1	T/C	C/C	G/A	60	2
1	T/C	C/C	G/A	29	2
1	T/C	C/C	G/A	51	2
1	T/C	C/C	G/A	60	2
1	T/C	C/C	G/A	22	2
1	T/C	C/C	G/A	45	2
1	T/C	C/C	G/A	40	2
1	T/C	C/C	G/A	32	2
1	T/C	C/C	G/A	41	2
1	T/C	C/C	G/A	43	2
1	T/C	C/C	G/A	52	2
1	T/C	C/C	G/A	47	2
1	T/C	C/C	G/A	41	2
1	T/C	C/C	G/A	54	2
1	T/C	C/C	G/A	83	2
1	T/C	C/C	G/A	35	2
1	T/C	C/C	G/A	70	2
1	T/C	C/C	G/A	45	2
1	T/C	C/C	G/A	28	2
1	T/C	C/C	G/A	52	2
1	T/C	C/C	G/A	35	2
1	T/C	C/C	G/A	20	2
1	T/C	C/C	G/A	58	2
1	T/C	C/C	G/A	25	2
1	T/C	C/C	G/A	25	2
1	T/C	C/C	G/A	30	2
1	T/C	C/C	G/A	33	1
1	T/C	C/C	G/A	23	1
1	T/C	C/C	G/A	22	1
1	T/C	C/C	G/A	22	1
1	T/C	C/C	G/A	20	1
1	T/C	C/C	G/A	34	1
1	T/C	C/C	G/A	38	1
1	T/C	C/C	G/A	28	1
1	T/C	C/C	G/A	45	1
1	T/C	C/C	G/A	34	1
1	T/C	C/C	G/A	28	1
1	T/C	C/C	G/A	52	1
1	T/C	C/C	G/A	42	1
1	T/C	C/C	G/A	40	1
1	T/C	C/C	G/A	21	1
1	T/C	C/C	G/A	23	1
1	T/C	C/C	G/A	32	1
1	T/C	C/C	G/A	26	1
1	T/C	C/C	G/A	29	1
1	T/C	C/C	G/A	34	1
1	T/C	C/C	G/A	24	1
1	T/C	C/C	G/A	45	1
1	T/C	C/C	G/A	41	1
1	T/C	C/C	G/A	34	1
1	T/C	C/C	G/A	33	1
1	T/C	C/C	G/A	23	1
1	T/C	C/C	G/A	23	1
1	T/C	C/C	G/A	26	1
1	T/C	C/C	G/A	22	1
1	T/C	C/C	G/A	39	1
1	T/C	C/C	G/A	28	1
1	T/C	C/C	G/A	28	1
1	T/C	C/C	G/A	30	1
1	T/C	C/C	G/A	43	1
1	T/C	C/C	G/A	29	1
1	T/C	C/C	G/A	30	1
1	T/C	C/C	G/A	52	1
1	T/C	C/C	G/A	43	1
1	T/C	C/C	G/A	52	1
1	T/C	C/C	G/A	37	1
1	T/C	C/C	G/A	40	1
1	T/C	C/C	G/A	30	1
1	T/C	C/C	G/A	55	1
1	T/C	C/C	G/A	43	1
1	T/C	C/C	G/A	42	1
1	T/C	C/C	G/A	38	1
1	T/C	C/C	G/A	33	1
1	T/C	C/C	G/A	38	1
1	T/C	C/C	G/A	19	1
1	T/C	C/C	G/A	48	1
1	T/C	C/C	G/A	47	1
1	T/C	C/C	G/A	48	1
1	T/C	C/C	G/A	53	1
1	T/C	C/C	G/A	38	1
1	T/C	C/C	G/A	28	1
1	T/C	C/C	G/A	34	1
1	T/C	C/C	G/A	50	1
1	T/C	C/C	G/A	45	1
1	T/C	C/C	G/A	38	1
1	T/C	C/C	G/A	52	1
1	T/C	C/C	G/A	70	1
1	T/C	C/C	G/A	38	1
1	T/C	C/C	G/A	53	1
1	T/C	C/C	G/A	29	1
1	T/C	C/C	G/A	70	1
1	T/C	C/C	G/A	39	1
1	T/C	C/C	G/A	60	1
1	T/C	C/C	G/A	48	1
1	T/C	C/C	G/A	29	1
1	T/C	C/C	G/A	36	1
1	T/C	C/C	G/A	27	1
1	T/C	C/C	G/A	44	1
1	T/C	C/C	G/A	45	1
1	T/C	C/C	G/A	46	1
1	T/C	C/C	G/A	46	1
1	T/C	C/C	G/A	46	1
1	T/C	C/C	G/A	46	1
1	T/C	C/C	G/A	47	1
1	T/C	C/C	G/A	47	1
1	T/C	C/C	G/A	47	1
1	T/C	C/C	G/A	48	1
1	T/C	C/C	G/A	48	1
1	T/C	C/C	G/A	48	1
1	T/C	C/C	G/A	48	1
1	T/C	C/C	G/A	48	1
1	T/C	C/C	G/A	48	1
1	T/C	C/C	G/A	48	1
1	T/C	C/C	G/A	48	1
1	T/C	C/C	G/A	48	1
1	T/C	C/C	G/A	49	1
1	T/C	C/C	G/A	49	1
1	T/C	C/C	G/A	49	1
1	T/C	C/C	G/A	50	1
1	T/C	C/C	G/G	31	1
2	T/C	C/C		26	2
2	T/C	C/C		19	2
2	T/C	C/C		25	2
2	T/C	C/C		58	2
2	T/C	C/C		25	2
2	T/C	C/C		16	2
2	T/C	C/C	A/A	14	2
2	T/C	C/C	G/A	22	2
2	T/C	C/C	G/A	21	2
2	T/C	C/C	G/A	26	2
2	T/C	C/C	G/A	55	2
2	T/C	C/C	G/A	31	2
2	T/C	C/C	G/A	24	2
2	T/C	C/C	G/A	37	2
2	T/C	C/C	G/A	53	2
2	T/C	C/C	G/A	27	2
2	T/C	C/C	G/A	45	2
2	T/C	C/C	G/A	32	2
2	T/C	C/C	G/A	29	2
2	T/C	C/C	G/A	30	2
2	T/C	C/C	G/A	38	2
2	T/C	C/C	G/A	15	2
2	T/C	C/C	G/A	25	2
2	T/C	C/C	G/A	58	2
2	T/C	C/C	G/A	22	2
2	T/C	C/C	G/A	60	2
2	T/C	C/C	G/A	19	2
2	T/C	C/C	G/A	24	2
2	T/C	C/C	G/A	23	2
2	T/C	C/C	G/A	26	2
2	T/C	C/C	G/A	37	2
2	T/C	C/C	G/A	45	2
2	T/C	C/C	G/A	34	2
2	T/C	C/C	G/A	24	2
2	T/C	C/C	G/A	31	2
2	T/C	C/C	G/A	23	2
2	T/C	C/C	G/A	35	2
2	T/C	C/C	G/A	24	2
[truncated: 228 more rows]
